# Supplementary material for: Quantitative imaging of intracellular nanoparticle exposure enables prediction of nanotherapeutic efficacy
Source: Nat Commun. 2021 Apr 22;12:2385. doi: 10.1038/s41467-021-22678-z (PMC8062465; doi:10.1038/s41467-021-22678-z)
Supplement: Supplementary file 7 — Source Data [file 41467_2021_22678_MOESM7_ESM.xlsx]

## Sheet: Fig 4d
		Endocytosis (%)
	No.	In vivo imaging	Intravital imaging
	1	9.66025	15.8986
	2	9.93257	16.9467
	3	10.5229	16.2546
	4	19.8706	13.1867

## Sheet: Fig 5f
	No.	Cy5(p/s/cm2/sr/μW/cm2 )	Relesed PTX (ng/g)
	1	1138230000	1080.4
	2	1395230000	1598.8
	3	1141230000	565.2
	4	1174230000	1336.8
	5	1356230000	1394.4
	6	1467230000	2256.4
	7	1332230000	1799.6
	8	1309230000	1035.2
	9	1149230000	1278
	10	1378230000	1916.8
	11	820230000	502
	12	1.00923e+09	678.4
	13	1258230000	828.8

## Sheet: Fig 5i
	No.	Low endocytosis	High endocytosis
	1	0.8771	1.379
	2	1.011	1.413
	3	1.077	1.416
	4	1.038	1.479
	5	1.14	1.457
	6	1.192	1.486
	7	1.222	1.521
	8	1.24	1.619
	9	1.261	1.581
	10	1.263	1.641
	11	1.265	1.727
	12	1.364	1.736

## Sheet: Fig 5j 
	Day	Low													Day	High														Control
	0	0	0	0	0	0	0	0	0	0	0	0	0		0	0	0	0	0	0	1	0	0	0	0	0	0			0	0	0	0	0	0	0	0	0
	2	23.8727	39.5146	90.3175	3.79023	24.8444	117.595	34.2341	20.3198	61.4473	32.9324	26.3084	53.2526		2	-15.9858	11.0842	18.1119	-22.9258	1.2523	4.07609	-30.6124	-13.8644	-10.2301	28.2315	3.97577	13.5121			48.6463	68.7684	51.7749	27.2439	67.5286	36.0269	45.0217	29.1841	30.7612
	4	56.4291	33.0489	106.163	13.6585	40.4996	43.4253	52.3794	20.9897	74.8764	42.6981	41.9381	7.26582		4	-2.4272	14.7276	11.3429	1.63289	27.8427	24.3699	-11.989	-10.588	-9.2054	37.5038	3.27787	16.2759			113.307	130.202	118.368	74.2272	144.652	72.4494	81.6125	116.934	147.941
	6	45.5377	35.1017	73.5037	21.0492	18.5047	53.8117	22.5823	84.1006	109.046	42.2211	29.7276	61.8819		6	-9.3335	10.2134	11.0792	-10.838	30.679	46.827	24.4566	16.0952	-8.6835	29.6905	0.56513	20.0601			221.201	190.275	166.976	134.16	203.7	159.017	210.553	257.118	290.631
	8	60.7239	46.4855	75.5811	67.7703	29.3139	31.3353	86.8694	129.438	128.999	53.776	50.9083	124.767		8	-12.51	-24.172	18.435	-18.284	61.2234	19.0342	59.401	42.7738	11.456	31.1111	21.7742	37.2046			359.901	221.054	257.319	216.641	374.769	252.458	248.524	293.478	326.596
	10	107.225	74.5156	138.406	161.228	65.882	53.8911	59.6783	140.501	160.486	65.269	85.4917	153.32		10	30.0092	-10.825	63.0132	-14.392	67.5485	84.9592	78.4457	85.1419	18.1276	87.315	62.9805	14.5573			502.366	247.877	316.891	296.146	500.52	444.842	409.187	491.143	386.729

## Sheet: Fig 5k 
	No.	Intracellular NP expposure	Tumor inhibition (%)
	1	0.8771	37.8721
	2	1.011	32.2983
	3	1.077	31.0189
	4	1.138	46.9554
	5	1.14	37.4612
	6	1.192	43.7118
	7	1.222	44.9475
	8	1.24	53.2382
	9	1.261	52.0114
	10	1.263	45.4574
	11	1.265	44.794
	12	1.364	45.9826
	13	1.379	54.8075
	14	1.413	44.3679
	15	1.413	48.5341
	16	1.479	60.7109
	17	1.457	58.9125
	18	1.486	57.1282
	19	1.521	64.1148
	20	1.619	63.6361
	21	1.581	60.2836
	22	1.641	59.2212
	23	1.727	59.2456
	24	1.736	60.4968

## Sheet: Fig 5m
	No.	Low (*104 p/s/cm2/sr）	High (*104 p/s/cm2/sr）
	1	12.38	41.28
	2	46.04	201.9
	3	48.49	8.51
	4	31.56	6.25
	5	185.1	2.37
	6	69.78	1.73
	7	330.7	3.31
	8	72.21	3.93
	9	17.14	4.52
	10	56.02	6.98
	11	24.25	3.02
	12	9.17	2.65

## Sheet: Fig 6a
	No.	Cy5 signal	Dox signal
	1	3348	1121
	2	2061	864
	3	2729	829
	4	1883	779
	5	3823	987
	6	2715	752
	7	1040	391
	8	2479	688
	9	1536	412
	10	1053	293
	11	2357	700
	12	1542	587
	13	1816	633
	14	2042	640
	15	2105	905
	16	2028	575
	17	2147	649
	18	1036	475
	19	1654	800
	20	774	487

## Sheet: Fig 6c
			Accumulation					Endcytosis
			1.48253	1.08418	1.83295			3.74092	4.42621	4.24908
			1.86777	1.1058	1.04953			5.25938	4.11801	5.26104
			1.43646	1.74217	1.23425			5.09379	4.63311	4.84425
			1.39416	1.7205	1.40123			4.47804	3.85901	5.27636
			2.03565	1.75875	1.60985			5.5194	4.56798	4.62254

## Sheet: Fig 6d
	No.	Intracellular NP expposure	Relative tumor volume
	1	3.74092	5.95648
	2	5.25938	2.45857
	3	5.09379	4.22743
	4	4.47804	4.05341
	5	5.5194	1.58521
	6	4.42621	3.80228
	7	4.11801	4.04442
	8	4.63311	5.85197
	9	3.85901	6.64872
	10	4.56798	2.71563
	11	4.24908	3.88852
	12	5.26104	4.00715
	13	4.84425	4.29892
	14	5.27636	1.54394
	15	4.62254	4.77045

## Sheet: Fig 6e
			Endocytosis
		No.	Low	Middle	High
		1	5.95648	4.05341	4.22743
		2	6.64872	2.71563	2.45857
		3	4.04442	4.77045	4.00715
		4	3.88852	5.85197	1.54394
		5	3.80228	4.29892	1.58521

[truncated: 11 more sheets: Supplementary Fig. 25a, Sheet2, Supplementary Fig. 25b, Supplementary Fig. 25c, Supplementary Fig. 25d, Supplementary Fig. 26b, Supplementary Fig. 26c, Supplementary Fig. 26d, Supplementary Fig.26e, Supplementary Fig.27a, Supplementary Fig.27b]
